# Supplementary material for: Individual Brain Charting dataset extension, third release for movie watching and retinotopy data
Source: Sci Data. 2024 Jun 5;11:590. doi: 10.1038/s41597-024-03390-1 (PMC11153490; doi:10.1038/s41597-024-03390-1)
Supplement: Supplementary file 1 — Supplementary Information [file 41597_2024_3390_MOESM1_ESM.xlsx]

## Sheet: glasser_zresults
Title: Proportions of vertices within brain areas, at each hemisphere, whose activation significantly differs between Raiders and Clips tasks.
Region Name	Area Name	Proportion (%) of significant vertices in the left hemisphere	Proportion (%) of significant vertices in the right hemisphere
Auditory Association Cortex	Area STSd posterior	99	93
	Auditory 5 Complex	90	88
	Area STSv posterior	78	61
	Auditory 4 Complex	76	48
	Area STSd anterior	64	25
	Area STSv anterior	58	9
	Area STGa	31	24
Temporo-Parieto-Occipital Junction	Area TemporoParietoOccipital Junction 1	90	95
	Superior Temporal Visual Area	89	84
	PeriSylvian Language Area	77	70
	Area TemporoParietoOccipital Junction 3	70	67
	Area TemporoParietoOccipital Junction 2	74	54
Posterior Cingulate Cortex	Area 7m	92	90
	Parieto-Occipital Sulcus Area 1	89	65
	PreCuneus Visual Area	82	70
	Area 31pd	70	68
	Area ventral 23 a+b	64	70
	Parieto-Occipital Sulcus Area 2	66	62
	Area 31p ventral	73	34
	Dorsal Transitional Visual Area	65	41
	Area dorsal 23 a+b	28	26
	Area 31a	29	26
	ProStriate Area	34	12
	RetroSplenial Complex	9	12
Superior Parietal Cortex	Medial Area 7P	88	92
	Lateral Area 7P	77	90
	Medial Area 7A	80	68
	Medial IntraParietal Area	72	53
	Anterior IntraParietal Area	4	78
	Area Lateral IntraParietal dorsal	16	56
	Area 7PC	20	43
	Lateral Area 7A	27	27
	Ventral IntraParietal Complex	22	23
	Area Lateral IntraParietal ventral	8	13
Inferior Parietal Cortex	Area PGi	74	78
	Area PGp	56	66
	Area IntraParietal 0	72	49
	Area PGs	45	53
	Area IntraParietal 1	37	49
	Area PFm Complex	20	62
	Area IntraParietal 2	24	57
	Area PF Complex	32	43
	Area PF opercular	31	4
	Area PFt	2	26
Early Auditory Cortex	Lateral Belt Complex	78	48
	ParaBelt Complex	61	43
	Primary Auditory Cortex	10	27
	Area PFcm	20	16
	RetroInsular Cortex	10	4
Dorsal Stream Visual Cortex	Sixth Visual Area	62	60
	Area V3A	56	37
	IntraParietal Sulcus Area 1	64	21
	Area V3B	49	19
	Area V6A	13	28
	Seventh Visual Area	24	0
Lateral Temporal Cortex	Area PHT	65	54
	Area TE1 anterior	16	2
	Area TE1 posterior	13	6
	Area TG dorsal	11	4
	Area TE1 Middle	13	0
	Area TG Ventral	9	0
MT+Complex and Neighboring Visual Areas	Area FST	47	56
	Area V3CD	43	29
	Area PH	12	21
	Medial Superior Temporal Area	3	22
	Area Lateral Occipital 3	20	3
Primary Visual Cortex (V1)	Primary Visual Cortex	45	38
Early Visual Cortex	Second Visual Area	31	27
	Third Visual Area	18	23
	Fourth Visual Area	7	5
Premotor Cortex	Rostral Area 6	42	14
	Area 55b	20	32
	Area 6 anterior	18	23
	Premotor Eye Field	30	4
	Frontal Eye Fields	11	13
	Dorsal area 6	3	12
	Ventral Area 6	5	4
Paracentral Lobular and Mid Cingulate Cortex	Area 23c	16	26
	Supplementary and Cingulate Eye Field	10	0
Inferior Frontal Cortex	Area 45	25	6
	Area IFJp	17	12
	Area 44	16	13
	Area 47l (47 lateral)	21	0
Ventral Stream Visual Cortex	VentroMedial Visual Area 3	8	22
	VentroMedial Visual Area 2	11	4
Medial Temporal Cortex	ParaHippocampal Area 3	9	5
	ParaHippocampal Area 2	8	2
Dorsolateral Prefrontal Cortex	Inferior 6-8 Transitional Area	3	14
	Superior Frontal Language Area	10	3
	Area anterior 9-46v	11	0
Somatosensory and Motor Cortex	Area 2	1	10
Posterior Opercular Cortex	Area OP4/PV	12	0
Insular and Frontal Opercular Cortex	Area Frontal Opercular 5	12	0
Anterior Cingulate and Medial Prefrontal Cortex	Area p32	7	2
Legend: Only areas with a proportion of significant vertices ≥ 5%, in both hemispheres taken together, are listed in the table. Names of areas and regions as well as their correspondence were obtained from the cortical parcellation of Glasser et al. (2016). We note that only areas displaying higher magnitude of activation for Raiders than Clips are reported in the table, since no areas with ≥ 5% …
